# Supplementary material for: Development, testing and use of data extraction forms in systematic reviews: a review of methodological guidance
Source: BMC Med Res Methodol. 2020 Oct 19;20:259. doi: 10.1186/s12874-020-01143-3 (PMC7574308; doi:10.1186/s12874-020-01143-3)
Supplement: Supplementary file 6 — Additional file 6. Primary analysis [file 12874_2020_1143_MOESM6_ESM.xlsx]

## Sheet: Development
Recommendations regarding the developement of data collection forms	Plan in advance which data are needed for the evidence synthesis	Develop a customized extraction form specific to the review question or adapt an existing or generic form	Use an existing or generic data extraction form	Ensure consistent and straightforward coding and responses/ response options in data collection form	Provide detailed instructions on how to fill in the data collection form	Number of reviewers that should be involved in the development of the data collection form	Involve reviewers with complementary expertise in the development of the extraction sheet (e.g. clinical and methodological)	Involve reviewer with experience in systematic review methods in development of extraction sheet (e.g. at least one experienced reviewer; extract specific recommendation, if available)	Link multiple reports of the same study to avoid duplicate/multiple inclusion(s) of the same study	Develop mechanism for recording, assessing and correcting data entry errors	Develop a strategy for obtaining data (including unpublished data)
Guidance from Systematic Review Organisations
Cochrane Handbook
Cochrane Handbook v.6.0 (tbc)	+	+	/	+	+	/	+	+	+	+	+
CRD Guidance 3rd edition (January 2009)	+	+	/	+	+	/	/	/	+	/	A
JBI's Reviewers Manual 4th Edition
Systematic reviews of effectiveness	+	o	+	/	/	/	/	/	+	/	o
Institute of Medicine 2011	/	+	/	/	/	/	/	/	+	/	/
Textbooks for Systematic Reviews
Booth et al. 2012	/	+	/	/	/	/	/	/	/	/	/
Bettany-Saltikov 2012	/	+	/	/	/	/	/	/	/	/	/
Cooper 1998	o	/	/	+	+	/	/	/	/	/	A
Egger et al. 2001	/	+	/	/	/	/	/	/	A	/	A
Foster et al. 2017	+	+	/	/	+	/	/	/	+	/	+
Holly et al. 2016	/	o	o	+	+	/	/	/	/	/	+
Khan et al. 2003	/	o	o	+	/	/	/	/	+	/	o
Mulrow 1998	/	+	/	/	/	/	+	+	+	/	+
Petticrew and Roberts 2006	/	/	/	/	/	/	/	/	/	/	/
Pope et al. 2007	+	/	/	/	/	/	/	/	/	/	/
Sharma et al. 2015	/	+	/	+	/	/	/	/	/	/	+
HTA manuals (member lists of HTAi, eunethta, INAHTA, RedETSA)
Effectiveness/evidence review methods
GOEG/LBI Methodenhandbuch für HTA Version 1.2012	+	/	/	/	+	/	/	/	/	/	+
ICER Guide to ICER's Methods for Health Technology Assessment (August 2018)	/	/	/	/	/	/	/	/	/	/	/
LBI HTA (Internes Manual) Abläufe und Methoden (Auflage 2/2007)	/	+	o	+	+	/	/	/	+	/	+
MAHTAs Health Technology Assessment (HTA) Manual	/	+	/	/	/	/	/	/	/	/	/
Alle Arten von HTAs
INAHTA Checklist for health technology assessment reports (2007)	/	/	/	/	+	/	/	/	/	/	/
Journal Artikel
Furlan 2015	/	+	/	/	/	/	/	/	/	+	o
Li 2015	+	+	/	+	+	+	+	+	A	+	A
Munn 2014	/	/	/	/	/	/	/	/	/	/	/
Pullin 2006	+	/	/	/	/	/	/	/	/	/	+
Stock 1996	+	+	/	+	+	/	/	/	/	/	/

## Sheet: Piloting
Recommendations regarding piloting and reviewer calibration	Train data extractors in how to fill in the data collection form	Pilot test data collection form using a sample of studies (provide number and type of studies to be used for testing, if reported)	(Partially) repeat pilot testing if major changes are made to the data collection form during the review process	In case of modifications to the data collection form, re-check reports that have already undergone data extraction	Involve reviewers with complementary expertise in piloting of the data collection form (e.g. clinical and methodological)	Involve reviewer with experience in systematic review methods in piloting the data collection sheet (e.g. at least one experienced reviewer; extract specific recommendation, if available)	Quantify agreement using a reliability measure such as Cohen's kappa (please copy and past the detailed description as a comment)	Quantify agreement using a reliability measure (e.g. Cohen's kappa) only for critical items such as risk of bias items or outcome data (please copy and past the detailed description as a comment)	Repeat the piloting process until a specified agreement is reached such as Cohen's Kappa > 0.7 or agreement > 80% (please copy and past the detailed description as a comment)	Informally consider reliability of coding throughout the piloting process
Guidance from Systematic Review Organisations
Cochrane Handbook
Cochrane Handbook v.6.0 (tbc)	+	+	+	+	/	/	/	/	/	/
CRD Guidance 3rd edition (January 2009)	/	+	/	/	/	/	/	/	/	/
JBI's Reviewers Manual 4th Edition
Systematic reviews of effectiveness	/	/	/	/	/	/	/	/	/	/
Institute of Medicine 2011	/	+	/	/	/	/	/	/	/	/
Textbooks for Systematic Reviews
Booth et al. 2012	/	/	/	/	/	/	/	/	/	/
Bettany-Saltikov 2012	/	+	/	/	/	/	/	/	/	/
Cooper 1998	+	+	/	/	/	/	/	/	/	A
Egger et al. 2001	/	+	/	/	/	/	/	/	/	/
Foster et al. 2017	+	+	/	/	/	/	/	/	/	/
Holly et al. 2016	+	+	/	/	/	/	/	/	/	/
Khan et al. 2003	/	+	/	/	/	/	/	/	/	/
Mulrow 1998	/	+	/	/	/	/	/	/	/	/
Petticrew and Roberts 2006	/	A	/	/	/	/	/	/	/	/
Pope et al. 2007	/	/	/	/	/	/	/	/	/	/
Sharma et al. 2015	/	+	/	/	/	/	/	/	/	/
HTA manuals (member lists of HTAi, eunethta, INAHTA, RedETSA)
Effectiveness methods
GOEG Methodenhandbuch für HTA Version 1.2012	/	+	/	/	/	/	/	/	/	/
ICER Guide to ICER's Methods for Health Technology Assessment (August 2018)	/	+	/	/	/	/	/	/	/	/
LBI HTA (Internes Manual) Abläufe und Methoden (Auflage 2/2007)	/	+	/	/	/	/	/	/	/	/
MAHTAs Health Technology Assessment (HTA) Manual	/	/	/	/	/	/	/	/	/	/
Alle Arten von HTAs
INAHTA Checklist for health technology assessment reports (2007)	/	/	/	/	/	/	/	/	/	/
Journal Artikel
Furlan 2015	/	+	/	/	/	/	/	/	/	/
Li 2015	+	+	/	/	/	/	/	/	/	+
Munn 2014	+	+	/	/	/	/	/	/	/	/
Pullin 2006	/	/	/	/	/	/	/	/	/	/
Stock 1996	+	+	/	/	/	/	A	/	/	/

## Sheet: Extraction
Recommendations regarding quality assurance/reducing errors during data extraction	Data extraction should be conducted by at least two people	Data extraction should be conducted by at least two people independently (parallel extraction)	Data can be extracted by one individual while the second individual checks for accuracy and completeness (double-checking)	Use parallel extraction for critical items (e.g. Risk of Bias, Outcome-Daten) and double-checking for non-critical items	Validate a random sample of data by a third investigator for additional quality assurance	Data extraction by reviewers with complementary expertise (e.g. clinical and methodological)	Data extraction by at least one reviewers with expertise in systematic review methods/ data extraction (e.g. at least one experienced reviewer; extract specific recommendation, if available)	Develop explicit procedures or rules for resolving disagreements (please copy and paste details as a comment, e.g. arbitration through discussion or an independent third reviewer)	Report who was involved in data extraction	Document disagreements and how they were resolved	Quantify agreement using a reliability measure such as Cohen's kappa	If agreement is quantified using a reliability, do this only for critical items	Informally consider reliability of coding throughout the review process
Guidance from Systematic Review Organisations
Cochrane Handbook
Cochrane Handbook v.6.0 (tbc)	+	+	/	o	/	+	/	+	+	+	o	+	+
CRD Guidance 3rd edition (January 2009)	+	o	o	/	/	/	/	+	/	+	A	/	+
JBI's Reviewers Manual 4th Edition
Systematic reviews of effectiveness	+	+	/	/	/	/	/	+	/	/	/	/	/
Institute of Medicine 2011	+	+	/	o	/	/	/	+	+	/	/	/	/
Textbooks for Systematic Reviews
Booth et al. 2012	/	/	/	/	/	/	/	/	/	/	/	/	/
Bettany-Saltikov 2012	/	/	/	/	/	/	/	/	/	/	/	/	/
Cooper 1998	+	/	/	/	/	/	/	+	/	/	o	/	/
Egger et al. 2001	+	+	/	/	/	/	/	/	/	/	/	/	/
Foster et al. 2017	+	+	/	/	/	+	+	+	/	/	/	/	/
Holly et al. 2016	+	+	/	/	/	/	/	+	/	/	+	/	/
Khan et al. 2003	/	/	/	/	/	/	/	/	/	/	/	/	/
Mulrow 1998	+	+	/	/	/	/	/	+	/	+	A	/	/
Petticrew and Roberts 2006	A	A	A	/	/	/	/	/	/	/	/	/	/
Pope et al. 2007	/	/	/	/	/	/	/	/	/	/	/	/	/
Sharma et al. 2015	+	/	/	/	/	/	/	+	/	/	/	/	/
HTA manuals (member lists of HTAi, eunethta, INAHTA, RedETSA)
Effectiveness methods
GOEG Methodenhandbuch für HTA Version 1.2012	+	o	o	/	/	/	/	+	/	/	/	/	/
ICER Guide to ICER's Methods for Health Technology Assessment (August 2018)	/	/	/	/	o	/	/	/	/	/	/	/	/
LBI HTA (Internes Manual) Abläufe und Methoden (Auflage 2/2007)	+	o	o	/	/	/	/	+	/	/	/	/	/
MAHTAs Health Technology Assessment (HTA) Manual	+	/	+	/	/	/	/	+	/	/	/	/	/
Alle Arten von HTAs
INAHTA Checklist for health technology assessment reports (2007)	+	+	/	/	/	/	/	/	+	/	/	/	/
Journal Artikel
Furlan 2015	+	+	/	/	/	/	/	+	/	/	/	/	/
Li 2015	+	+	A	A	+	A	A	+	/	+	/	/	/
Munn 2014	+	+	/	/	/	/	/	/	/	/	/	/	/
Pullin 2006	/	/	/	/	/	/	/	/	/	/	/	/	/
Stock 1996	/	/	/	/	/	/	/	/	/	/	/	/	+

## Sheet: Legend
Coding: Please make a judgement for each cell based on whether the method is mentioned without a recommendation, recommended (should be done), considered optional (can be done), recommended against or not mentioned.
A = mentioned without a recommendation on use
+ = method is recommended
o = method is considered optional
- = method is recommended against
/ = method is not mentioned
Please note: Please enter as a memo the information underlying the judgement (exact quote, copy and paste if possible) and further important details (for example, if parallel extraction is only recomended for specific items (e.g. outcomes, risk of bias) include the specific recommendation as a quote). Please also include the page number (print and PDF, if both availble).
